# Supplementary material for: Ecology of Elodea canadensis Michx. and Elodea nuttallii (Planch.) H. St. John—Insights from National Water Monitoring in Croatia
Source: Plants (Basel). 2024 Jun 12;13(12):1624. doi: 10.3390/plants13121624 (PMC11207955; doi:10.3390/plants13121624)
Supplement: Supplementary file 1 [file plants-13-01624-s001.zip]

Archive with 1 entries (1 files):
- plants-2981243-supplementary.xlsx
