# Supplementary material for: Ecology of Elodea canadensis Michx. and Elodea nuttallii (Planch.) H. St. John—Insights from National Water Monitoring in Croatia
Source: Plants (Basel). 2024 Jun 12;13(12):1624. doi: 10.3390/plants13121624 (PMC11207955; doi:10.3390/plants13121624)
Supplement: Supplementary file 1 [file plants-13-01624-s001.zip › plants-2981243-supplementary.xlsx]

## Sheet: Table S1
Table S1. Vegetation relevés with species abundancies expressed using the extended Braun-Blanquet scale.
			Vegetation relevés
	Abbreviation	Frequency	1	2	3	4	5	6	7	8	9	10	11	12	13	14	15	16	17	18	19	20	21	22	23	24	25	26	27	28	29	30	31	32	33	34	35	36	37	38	39	40	41	42	43	44	45	46	47
Bryophytes
Bryum pseudotriquetrum P.G.Gärtner, B.Meyer & Scherbius	Bry pse	0.0181818									+
Chiloscyphus pallescens (Ehrh. ex Hoffm.) Dumort.	Chi pal	0.0181818																																															+
Cinclidotus fontinaloides (Hedw.) P. Beauv.	Cin fon	0.127273						+			+																														1
Cinclidotus riparius (Host ex Brid.) Arn.	Cin rip	0.0727273																																							1
Cratoneuron filicinum Spruce	Cra fil	0.0181818									+
Fontinalis antipyretica Hedw.	Fon ant	0.236364					+		2m													2m																					2m	2a			2m	2a
Leptodictyum riparium (Hedw.) Warnst.	Lep rip	0.0909091
Rhynchostegium riparioides (Hedw.) Cardot	Rhy rip	0.0909091																																							1						2a	2b
Riccia fluitans L.	Ric flu	0.0363636																								+																				+
Vascular plants
Agrostis stolonifera L.	Agr sto	0.236364				+							1					1														2m									3	2m	+	2m		1
Alisma lanceolatum With.	Ali lan	0.0727273											+											+																			+
Alisma plantago-aquatica L.	Ali pla	0.272727	+		1	+										+		2m	1			1		1				+														1			+
Azolla filiculoides Lam.	Azo fil	0.0181818		+
Berula erecta (Huds.) Coville	Ber ere	0.363636		+	+						2a	4	1		2m				1		+	2a				2m	4					2m	+				1						1	2m	1	2a	2b	2b
Butomus umbellatus L.	But umb	0.0363636																1											2m
Callitriche cophocarpa Sendtn.	Cal cop	0.0545455					2m																								+												1
Callitriche obtusangula Le Gall	Cal obt	0.0181818																																										+
Callitriche platycarpa Kütz.	Cal pla	0.0545455
Callitriche stagnalis Scop.	Cal sta	0.0181818																															1
Ceratophyllum demersum L.	Cer dem	0.454545	4	4	3	4			1	5					2m		2b						2b	2m		5		5	2a	3						+		+	+						2a	2a			4
Eleocharis palustris (L.) R. Br.	Ele pal	0.0363636																																									+	2m
Elodea canadensis Michx.	Elo can	0.727273					5	2a	1	2b	2b	1	3	2b	4	2a			5		+	2b	+	1	5		+			1	1	3	2m		5		5		5		2a	2m	2m	2a	2b		2a	2b	2a
Elodea nuttallii (Planch.) H. St. John	Elo nut	0.272727	1	2b	3	2b											1	2m		1						2m		2m	1					2a		2a		1		3						3
Glyceria maxima (Hartm.) Holmb.	Gly max	0.2	2a	1	2a	2a															2a						2a				1	2b		3											2b	1
Hippuris vulgaris L.	Hip vul	0.0181818									+
Hydrocharis morsus-ranae L.	Hyd mor	0.145455	2b	2a	2a					r																2b			2m																1	1
Iris pseudacorus L.	Iri pse	0.127273	1		1						1							1							1			+																	1
Juncus articulatus L.	Jun art	0.0545455					+																									+									1
Juncus effusus L.	Jun eff	0.0181818																													+
Juncus inflexus L.	Jun inf	0.0363636	+																												+
Lemna minor L.	Lem mnr	0.327273	2a	2a	2a	1										1		1			2a			2m	2a	3			2m	+		2m	1					r	+						2b	2m
Lemna minuta Kunth	Lem mnt	0.0727273													2a														2b					3												2m
Lemna trisulca L.	Lem tri	0.163636	4	2b	1	2m						1									2a					2b		2a																	2m
Lycopus europaeus L.	Lyc eur	0.0545455																1													1										1
Mentha aquatica L.	Men aqu	0.290909					1				1	1		+	2a						1	+									2a	2a									2m		1		1	+	1
Myosotis scorpioides L.	Myo sco	0.218182		+	+		r					1																			+										2a	1	+			+
Myriophyllum spicatum L.	Myr spi	0.581818			1	2b	1	2m	2a				1	2a	4	1				1			2a							2b			2m		1	+	1	+	1	+	2m	3	1	2m					2a
Myriophyllum verticillatum L.	Myr ver	0.0363636		3										+
Najas marina L.	Naj mar	0.0727273																					+	3						3
Najas minor All.	Naj min	0.0727273				1																								2m																			2m
Nasturtium officinale W. T. Aiton	Nas off	0.0909091														2m																									+		2m
Nuphar lutea (L.) Sm.	Nup lut	0.345455	+		3				2b		2b		2a		2a						2a		2a	3		2b			2a	2a			1																2b
Nymphaea alba L.	Nym alb	0.0363636	2a	2b
Nymphoides peltata (S. G. Gmel.) Kuntze	Nym pel	0.0727273	2m	2b		5																				1
Oenanthe aquatica (L.) Poir.	Oen aqu	0.0363636	+															1
Phalaris arundinacea L.	Pha aru	0.218182				+										+		2b						+			2m				+	1											+	+	1
Phragmites australis (Cav.) Trin. ex Steud.	Phr aus	0.2	2m	2m	1							+	2a													2b			2m		+	2a		+								2m
Potamogeton berchtoldii Fieber	Pot ber	0.236364					2m	1	+		2m	1																		1
Potamogeton crispus L.	Pot cri	0.272727					1	1					2a	+		+												1			1	2b							1				2m	+	2b				+
Potamogeton lucens L.	Pot luc	0.0363636																	3																												1
Potamogeton natans L.	Pot nat	0.0363636																																2b
Potamogeton nodosus Poir.	Pot nod	0.527273				+		1	3				4	3	5	2m				+	+	+	+	2a	2a				2a	1	1	+	3		1				1				2a	2b	+			2m	1
Potamogeton pectinatus L.	Pot pec	0.381818			2a			2m	2a				2a	2b	2a	2a				1										2m			2a	2b			1		1	+			+	2a					+
Potamogeton perfoliatus L.	Pot per	0.454545					2b	2b	2a		2m												2m							2b					1		1		1	+	2a	4	2a	1			2a	2a	2m
Potamogeton trichoides Cham. & Schltdl.	Pot tri	0.0363636																								1		1
Potamogeton × cooperi (Fryer) Fryer	Pot coo	0.0545455
Ranunculus circinatus Sibth.	Ran cir	0.0181818				1
Ranunculus fluitans Lam.	Ran flu	0.0545455																					2b																										1
Ranunculus trichophyllus Chaix	Ran tri	0.218182					2b	+	2b		+											+																			1		2a	2b			2b	2m
Rorippa amphibia (L.) Besser	Ror amp	0.0181818																																+
Rumex hydrolapathum Huds.	Rum hyd	0.109091			+										+						+								+																+	1
Sagittaria sagittifolia L.	Sag sag	0.163636	+												1						1			2a				2m	2m																r	+
Salvinia natans (L.) All.	Sal nat	0.0909091	1		1	1																				2m																			+
Scirpus lacustris L.	Sci lac	0.236364				+		2a	1		2a		2b	+				4			2a																						2a
Sparganium emersum Rehmann	Spa eme	0.0545455																																										1	+		+
Sparganium erectum L.	Spa ere	0.454545	+			+	2a		+	2m	1		2b	1	2a	1		3			2a	+		1		+	2m	2a	2b	+		+		1												2b
Spirodela polyrhiza (L.) Schleid.	Spi pol	0.309091	2a		2a	2m				2a					+			1			2m			2m	2m	2m		2b	2m	+				2b											+				+
Stratiotes aloides L.	Str alo	0.0181818																										4
Trapa natans L.	Tra nat	0.0909091				2a																		3				2a
Typha angustifolia L.	Typ ang	0.0727273		1							+																																r	+
Typha latifolia L.	Typ lat	0.0909091	1		2a													+								1							2a
Utricularia australis R. Br.	Utr aus	0.0181818				1
Utricularia vulgaris L.	Utr vul	0.0181818																								2m
Vallisneria spiralis L.	Val spi	0.0727273							2m														2a																										2a
Veronica anagallis-aquatica L.	Ver ana	0.0545455																																									2a
Veronica beccabunga L.	Ver bec	0.0545455										+																				+												2a
Zannichellia palustris L.	Zan pal	0.0181818																																									1
Algae
Chara contraria A.Braun ex Kützing	Cha con	0.0545455																												2b
Chara vulgaris Linnaeus	Cha vul	0.0181818					2a
Nitella capillaris (A.J.Krocker) J.Groves & G.R.Bullock-Webster	Nit cap	0.0181818
Nitella opaca (C.Agardh ex Bruzelius) C.Agardh	Nit opa	0.0545455											1																																				1
Nitellopsis obtusa (N.A.Desvaux) J.Groves	Nit obt	0.0545455																												2m																			2a
Symbols of Braun-Blanquet scale
r = one individual
+ = up to 5 individuals
1 = up to 50 individuals
2m = over 50 individuals, coverage < 5%
2a = coverage 5–15%
2b = coverage 15–25%
3 = coverage 25–50%
4 = coverage 50–75%
5 = coverage over 75%
[truncated: 8 more columns]

## Sheet: Table S2
Table S2. Indicator Species Analysis (ISA). Statistically significant values (p < 0.05) are indicated with asterisk. For species abbreviations see Table S1.
	p-value (indicator value/%)
species	Elo can	Elo nut
Fon ant	0,0028 (37,14)*	1 (0)
Men aqu	0,0041 (36,32)*	0,9992 (0,61)
Myr spi	0,0202 (44,9)*	0,9724 (11,43)
Pot ber	0,0034 (37,14)*	1 (0)
Pot cri	0,0155 (32,24)*	0,9913 (0,88)
Pot nod	0,0005 (57,05)*	0,9995 (3,36)
Pot per	0,0002 (54,44)*	1 (0,32)
Ran tri	0,0144 (31,43)*	1 (0)
Cer dem	0,9939 (11,48)	0,007 (50,67)*
Gly max	0,9655 (3,95)	0,0402 (28,93)*
Hyd mor	0,9996 (0,32)	0,0009 (37,77)*
Lem mnr	0,9928 (6,181)	0,0087 (43,77)*
Lem mnt	0,975 (0,32)	0,0428 (17,76)*
Lem tri	0,9986 (1,187)	0,0031 (34,46)*
Nym pel	1 (0)	0,0051 (26,67)*
Phr aus	0,9778 (3,59)	0,0302 (29,95)*
Sal nat	0,9988 (0,18)	0,0062 (25,02)*
Spi pol	0,9922 (6,13)	0,0155 (40,63)*
Typ lat	0,9862 (0,40)	0,022 (22,89)*

## Sheet: Table S3
Table S3. Chemical and physico-chemical variables measured in sample sites. For abbreviations, see Table 3.
	Ptot (mgP/l)	PO₄³⁻ (mgP/l)	Ntot (mgN/l)	NO₃⁻ (mgN/l)	NO₂⁻ (mgN/l)	NH₄⁺ (mgN/l)	BOD (mgO₂/l)	COD (mgO₂/l)	DO (mgO₂/l)	sO₂ (%)	T (°C)	pH	EC (μS/cm)
1	0.0411111	0.0127778	0.623333	0.122222	0.00966667	0.0582222	4.61111	6.67778	9.33333	76.8889	15.1	7.84444	639.444
2	0.0788889	0.0344444	0.841111	0.32	0.00966667	0.111222	5.3	6.92222	8.82222	85.2222	15.6889	7.78889	626.222
3	0.146667	0.072125	0.746667	0.273333	0.00966667	0.124444	5.38889	6.37778	8.97778	89.8889	16.2667	7.65556	753.333
4	0.04	0.0149444	0.835556	0.357778	0.00966667	0.0745556	5.41111	6.54444	9.67778	94.5556	15.8444	7.95556	515.889
5	0.00704167	0.00370833	0.39	0.30175	0.00245833	0.0106667	0.378182	1.18182	11.5092	110.12	13.35	8.19167	397.25
6	0.013763	0.0035	1.20175	0.944625	0.001	0.077125	1.05	1.575	10.5787	100.706	13.75	8.1	372.125
7	0.010694	0.00608	0.598	0.462	0.00612	0.0268	1.07	1.68	11.02	102.468	12.62	8.08	372.4
8	0.050857	0.014286	0.972857	0.165714	0.019	0.088571	2.39286	7.61429	4.72429	48.9371	17.8429	7.65714	623.143
9	0.038475	0.0035	1.34025	1.12862	0.001	0.065	1.125	1.4	11.3025	109.91	14.3375	8.2375	392.375
10	0.006583	0.015	0.653333	0.238333	0.005	0.02	1.06833	1.83333	6.6	62.06	12.55	7.96667	359
11	0.0606	0.0287	6.105	5.108	0.042	0.0326	1.61	4.55	10.4	100.016	16.33	7.84	573
12	0.135417	0.0125	7.82833	7.2	0.02325	0.228417	2.97833	4.40083	9.21333	88.3258	13.4917	7.575	608.75
13	0.075	0.0441	6.517	5.319	0.0555	0.0617	1.26	2.96	9.62	97.389	16.16	7.94	654.6
14	0.130308	0.063083	1.97	1.11333	0.081825	0.271	3.7	5.34167	7.6	69.2967	13.0333	7.875	549
15	0.054725	0.032625	1.775	1.375	0.01865	0.03775	1.5	2.75	12.25	105.575	9.425	8.15	441.75
16	0.2072	0.076	1.342	0.241	0.047	0.262	6.58333	8.685	11.32	113.434	19.2	7.42	482.6
18	0.044167	0.015	1.53	0.941667	0.013333	0.02	1.87667	3.08333	10.3083	93.3033	11.7	8.05	294.6
19	0.0690909	0.0365682	2.95833	1.76458	0.025	0.360833	1.66083	1.4125	9.26667	89.0483	14.4833	7.77083	600.333
20	0.03651	0.01004	1.2324	0.847	0.005835	0.1813	1.3	2.35	8.837	83.708	13.99	7.83	383.3
21	0.024275	0.016225	0.925	0.6	0.002775	0.01005	1.0325	2.35	10.9	99.085	11.45	8.1	364.5
22	0.14425	0.095833	1.21025	0.810167	0.034917	0.217583	2.79583	7.48083	7.92917	72.6342	14.2071	7.67857	298.786
23	0.065273	0.042373	1.76264	1.14936	0.022245	0.104245	0.909091	1.18727	10.4882	95.265	11.2136	7.96364	670.182
24	0.124167	0.097875	0.789167	0.274583	0.009	0.09925	5.74167	6.93333	6.075	54.9675	12.4917	7.525	766.417
25	0.053333	0.017604	5.88333	4.79167	0.070833	0.033583	1.33	2.38833	9.78667	91.0467	12.675	7.55333	350.667
26	0.21255	0.10318	1.8092	0.48682	0.00373	0.45745	5.60182	7.80364	4.73333	42.9728	13.1818	7.39091	572.818
27	0.103667	0.07775	1.2125	0.785833	0.019167	0.131083	4.09167	4.90833	8.625	73.9208	11.2083	7.84167	352.942
28	0.01984	0.0085	0.7541	0.5443	0.00459	0.01373	1.013	2.48	11.29	114.491	15.81	8.25	360.1
29	0.069167	0.04625	3.775	2.6	0.079167	0.279167	1.525	1.89833	9.16333	84.4583	11.7917	7.92083	482.167
30	0.091667	0.041208	3.85833	3.18333	0.085833	0.19625	1.31667	2.03083	8.9025	83.4917	12.8	7.715	463.5
31	0.363083	0.225	1.39167	0.6675	0.041667	0.222917	1.2	2.47167	6.11917	57.2717	13.375	7.68	589.667
32	0.212727	0.174167	1.48333	1.18542	0.01	0.262583	1.475	4.08417	7.81167	72.8775	13.2333	7.55083	600.167
34	0.039583	0.0125	1.02833	0.884167	0.005	0.086125	3.13833	3.92	11.0183	103.45	13.2083	7.6	264.667
36	0.073333	0.021583	1.45	0.95	0.01	0.038333	1.54167	1.8775	11.245	106.433	13.4083	8.33917	342.667
38	0.04267	0.0125	1.1375	0.88417	0.006	0.10908	3.6775	4.32583	10.4567	95.9225	11.8	7.575	270.75
40	0.001	0.0025	0.557273	0.115	0.015	0.082273	0.624545	1.59546	9.94909	97.1455	14.3636	7.68182	366
41	0.00908333	0.00583333	0.388333	0.300167	0.00179167	0.012	0.3425	1.1075	11.5142	108.787	12.8667	8.05	389.833
42	0.01484	0.003	0.451	0.32	0.00206	0.01407	0.539	1.73	11.96	111.871	12.41	8.09	374.6
43	0.4505	0.248333	5.03333	0.554167	0.030833	4.0925	4.04167	3.56833	6.815	63.43	12.65	7.72417	692.333
44	0.698708	0.472688	8.9	3.14167	0.295833	6.05558	4.63333	3.335	6.17	58.1333	13.3167	7.52833	711
45	0.0137917	0.00725	0.415	0.314	0.00120833	0.0085	0.433333	1.125	10.7083	103.337	13.8833	8.25833	404.5
46	0.01135	0.003	0.378	0.3	0.00116	0.01304	0.368	1.22	11.48	112.53	14.5	8.22	446.5
47	0.0378	0.020617	0.838417	0.607333	0.008825	0.014842	1.15667	2.88333	11.6167	120.278	16.5083	8.14167	368.583
48	0.0225	0.0108	0.762	0.65	0.00668	0.0192	0.658	2.62	11.04	104.608	13.36	8.08	360.6
49	0.065917	0.013783	0.979083	0.612	0.001	0.0435	1.15833	1.34167	10.0025	93.1158	13.8857	7.93857	372.786
50	0.021971	0.007867	0.603583	0.421	0.004675	0.0398	1.01667	2.18167	11.4167	114.623	15.7333	8.16667	368.917
51	0.017373	0.007417	0.680833	0.470833	0.003767	0.019417	1.0725	2.3375	10.7833	105.044	14.4583	8.14167	373
52	0.009775	0.0066	0.5875	0.4675	0.003175	0.03225	0.8375	1.5	11.325	106.07	12.3	8.125	376.75
53	0.015678	0.0035	1.04975	0.752667	0.004083	0.076375	1.15	1.35833	11.115	105.173	12.8571	7.75857	495.357
54	0.010485	0.006582	1.03746	0.815455	0.004318	0.018236	0.73	2.32727	10.12	94.671	12.8182	7.96364	383.636
55	0.01021	0.00835	0.89	0.7325	0.001	0.00875	0.8	1.55	11.375	97.865	9.1	7.925	373

## Sheet: Table S4
Table S4. CCA Forward selection results.
	pseudo-F	p
COD	5.2	0.002
Ptot	1.9	0.006
EC	1.8	0.002
Ntot	1.6	0.024
pH	1.5	0.042
DO	1.6	0.018

## Sheet: Table S5
Table S5. Sample sites with accompanying information on the year of survey and coordinates.
Number	Sample site name	Year of survey	°N (WGS)	°E (WGS)
1	Canal Čarna	2021	45.7227	18.8411
2	Pump station Zlatna Greda	2021	45.7014	18.8761
3	Pump station Podunavlje	2021	45.6297	18.84
4	Canal Zlatna Greda	2021	45.7017	18.878
5	Cetina River, Čikotina lađa	2019	43.5319	16.7473
6	Dobra River, Jarče Polje	2022	45.456	15.4125
7	Korana River, Rakovac	2022	45.4855	15.561
8	Miškaruš River, Malo Gačišće	2018	45.8358	17.5786
9	Mrežnica River, Mlinci upstream	2022	45.3365	15.4032
10	Canal of Dubrava reservoir, Dubovac	2018	46.3096	16.6894
11	Plitvica River, Kućan Gornji	2019	46.2683	16.381
12	Plitvica River, before the confluence of Zbel	2019	46.281	16.4441
13	Plitvica River, Veliki Bukovec	2019	46.2949	16.7146
14	Rakovica stream, Strmec	2021	45.8222	15.7878
15	Sava River, Jankomir	2022	45.7889	15.8594
16	Western lateral canal of Biđ Polje, road Novi Perkovci - Piškorevci	2018	45.2585	18.3701
17	Lower canal, confluent of Cetina River near Trilj	2017	43.641	16.7173
18	Canal of Varaždin reservoir, Petrijanec	2018	46.3594	16.2324
19	Canal Gliboki, Sigetec	2021	46.1945	16.9461
20	Globornica River, Škrtići	2017	45.3732	15.38
21	Kupa River, Šišinec	2022	45.4475	16.0781
22	Kupčina River, Donja Kupčina	2016	45.5322	15.789
23	Lučelnica River, Hruševec Kupljenski	2022	45.9421	15.8118
24	Mali Dunav, Podunavlje	2021	45.6257	18.8132
25	Jalšovnica River, Ferketinec	2020	46.4765	16.5101
26	Canal Miroševa, Dubočac	2019	45.0532	17.8793
27	Karašica River, Valpovo	2021	45.6493	18.4407
28	Kupa River, Jamnička Kiselica	2020	45.5475	15.8578
29	Brodec River, Peklenica	2016	46.4973	16.475
30		2020
31	Canal Bistra Koprivnička, Molve	2016	46.1245	17.0307
32		2020
33	Čakovec reservoir	2017	46.3158	16.4075
34		2019
35	Dubrava reservoir	2017	46.316	16.6444
36		2019
37	Varaždin reservoir	2017	46.3846	16.1722
38		2019
39	Prančević reservoir	2017	43.5514	16.7317
40		2019
41	Cetina River, Trilj	2019	43.6176	16.7291
42		2020
43	Kotoriba Canal, Donja Dubrava	2016	46.3449	16.8156
44		2020
45	Cetina River, Radmanove Mlinice	2018	43.4368	16.7583
46		2020
47	Kupa River, Mala Gorica	2020	45.4772	16.241
48		2022
49	Mrežnica River, Mostanje	2016	45.4659	15.5598
50		2020
51		2021
52		2022
53	Dobra River, Lešće	2016	45.3728	15.3556
54		2020
55		2022
